# Supplementary material for: Epidemiological characteristics and risk factors of lung adenocarcinoma: A retrospective observational study from North China
Source: Front Oncol. 2022 Aug 5;12:892571. doi: 10.3389/fonc.2022.892571 (PMC9389456; doi:10.3389/fonc.2022.892571)
Supplement: Supplementary file 1 [file DataSheet_1.xlsx]

## Sheet: 肺癌
														1.1	1.2	1.3	1.4	1.5	1.6	2.1	2.1	2.1	2.1	2.1	2.1	2.2	2.2.1	2.2.1	2.2.1	2.2.2	2.2.2	2.2.2	2.2.2	2.3	2.3.1	2.3.1	2.3.1	2.3.1	2.4	2.4.1	2.4.1	2.4.1	2.4.1	2.4.1	2.4.1	3.1	3.2	3.3	3.4.1
Serial number(by collection year and month)	Hospital	Name	Medical Record No.	ID Card No.	Date of Birth	Mobile Phone	Fixed Phone	Contact Number	Home Address	Home Address	Home Address	Home Address	Medical Insurance Type(1=Basic medical insurance for urban employees 2=Medical insurance for urban residents 3=NCMS 4=Commercial medical insurance 5=Self-paid 6=Others 9=Unknown)	Gender(1=male, 2=female)	Marriage(1=unmarried 2=married 3=widowed 4=divorced 9=unknown)	Occupation(1=heads of party organs, mass organizations and social organizations, enterprises and institutions 2=professional and technical personnel 3=official personnel and related personnel 4=social production service and living service personnel 5=agriculture, forestry, animal husbandry and fishery production and auxiliary personnel6 = Production and related personnel 7 = Soldiers 8 = Other pe…	Height(cm)	weight(kg)	blood type (1=A type 2=B type 3=O type 4=AB type 9=unknown)	Do you smoke? (0=never smoked 1=currently smoking 2=quit smoking 3=passive smoking 9=unknown)	currently smoking	currently smoking	smoking cessation	smoking cessation	passive smoking	whether or not drinking alcohol(0=no 1=yes 9=unknown)	drinking	drinking	drinking	drinking	drinking	drinking	drinking	disease history	disease history	disease history	disease history	disease history	relatives with cancer	relatives with cancer	relatives with cancer	relatives with cancer	relatives with cancer	relatives with cancer	relatives with cancer	incidence rate	Admission date	Diagnose basic (1=clinical 2=other special examinations (X-ray, ultrasound, CT, nuclear magnetic resonance, endoscopy, etc.) 4=biochemical, immune 5=cytology, blood film 6=pathology (secondary) 7=pathology (primary) 9 = unknown)	tumor anatomy
									Province	City	District/County	Street Number									Number of cigarettes smoked per day (branch)	years of smoking	Years of smoking in ex-smokers	Years of smoking cessation	year		Number of drinks per week (times/week)	Drinking amount (times)	year	Drinking type 1 (1=white wine 2=red wine 3=beer 4=foreign wine 5=rice wine 6=medicine wine 7=other, specific 9=unknown)	Drinking type 1 (1=white wine 2=red wine 3=beer 4=foreign wine 5=rice wine 6=medicine wine 7=other, specific 9=unknown)	Drinking type 1 (1=white wine 2=red wine 3=beer 4=foreign wine 5=rice wine 6=medicine wine 7=other, specific 9=unknown)	Drinking type 1 (1=white wine 2=red wine 3=beer 4=foreign wine 5=rice wine 6=medicine wine 7=other, specific 9=unknown)	Disease history (0=no 1=yes 9=unknown)	Disease history 1 (1=pulmonary tuberculosis 2=chronic bronchitis 3=emphysema 4=asthma 5=silicosis/pneumoconiosis 6=other, specifically 9=unknown)	Disease history 2 (1=pulmonary tuberculosis 2=chronic bronchitis 3=emphysema 4=asthma 5=silicosis/pneumoconiosis 6=other, specifically 9=unknown)	Disease history 3 (1=pulmonary tuberculosis 2=chronic bronchitis 3=emphysema 4=asthma 5=silicosis/pneumoconiosis 6=other, specifically 9=unknown)	Disease history 4 (1=pulmonary tuberculosis 2=chronic bronchitis 3=emphysema 4=asthma 5=silicosis/pneumoconiosis 6=other, specifically 9=unknown)	Cancer in blood relatives (0=no 1=yes 9=unknown)	status of relatives 1	Tumor name 1	status of relatives 2	Tumor name 2	status of relatives 3	Tumor name 3				left lung (0=no 1=yes 9=unknown)
[truncated: 48 more columns]
